# Supplementary material for: Urea Decomposition Mechanism by Dinuclear Nickel Complexes
Source: Molecules. 2023 Feb 9;28(4):1659. doi: 10.3390/molecules28041659 (PMC9964345; doi:10.3390/molecules28041659)
Supplement: Supplementary file 1 [file molecules-28-01659-s001.zip]

Archive with 1 entries (1 files):
- molecules-2156005-supplementary.pdf
